# Supplementary material for: Accurate Data Processing Improves the Reliability of Affymetrix Gene Expression Profiles from FFPE Samples
Source: PLoS One. 2014 Jan 29;9(1):e86511. doi: 10.1371/journal.pone.0086511 (PMC3906036; doi:10.1371/journal.pone.0086511)
Supplement: Table S1 — Wilcoxon matched pairs test of frozen-FFPE sample correlations using different processing pipelines. (XLSX) [file pone.0086511.s005.xlsx]

## Sheet: sample cor
Table S1 - Wilcoxon Matched pairs test of frozen-FFPE sample correlations using different processing pipelines
	standard_MAS5	standard_RMA	standard_fRMA	standard_common_with_RefSeq_all_MAS5	standard_common_with_RefSeq_all_RMA	standard_common_with_RefSeq_all_fRMA	standard_common_with_RefSeq_dist_MAS5	standard_common_with_RefSeq_dist_RMA	standard_common_with_RefSeq_dist-_fRMA	standard_ jetset_filtered_MAS5	standard_ jetset_filtered_RMA	standard_ jetset_filtered_fRMA	RefSeq_all_MAS5	RefSeq_all_RMA	RefSeq_all_fRMA	RefSeq_dist_MAS5	RefSeq_dist_RMA	RefSeq_dist_fRMA
standard_MAS5	0.691	7.76e-11	7.76e-11	1.07e-10	7.76e-11	8.19e-11	8.64e-11	7.76e-11	8.19e-11	3.26e-09	7.76e-11	8.19e-11	8.19e-11	7.76e-11	8.19e-11	1.93e-10	7.76e-11	7.76e-11
standard_RMA		0.792	0.00812	7.76e-11	7.76e-11	6.92e-07	7.76e-11	9.63e-11	8.6e-06	7.76e-11	2.66e-10	2.71e-05	1.26e-10	0.829	0.0279	7.76e-11	0.527	0.848
standard_fRMA			0.784	7.76e-11	0.128	8.19e-11	7.76e-11	0.99	2.39e-10	7.76e-11	0.984	1.7e-09	8.19e-11	0.00295	0.338	7.76e-11	0.000641	6.36e-07
standard_common_with_RefSeq_all_MAS5				0.709	7.76e-11	7.76e-11	2.95e-10	7.76e-11	7.76e-11	2.18e-15	7.76e-11	8.19e-11	7.76e-11	7.76e-11	8.19e-11	1.08e-09	7.76e-11	7.76e-11
standard_common_with_RefSeq_all_RMA					0.777	0.0152	7.76e-11	7.76e-11	0.124	7.76e-11	2.81e-09	0.114	2.54e-09	7.76e-11	0.326	9.63e-11	1.46e-07	0.00171
standard_common_with_RefSeq_all_fRMA						0.773	7.76e-11	0.000359	4.26e-10	7.76e-11	0.000238	0.00265	2.15e-10	3.27e-08	1.7e-09	8.19e-11	3.26e-09	8.19e-11
standard_common_with_RefSeq_dist_MAS5							0.713	7.76e-11	7.76e-11	1.65e-11	7.76e-11	8.19e-11	7.76e-11	7.76e-11	8.19e-11	6.48e-09	7.76e-11	7.76e-11
standard_common_with_RefSeq_dist_RMA								0.783	0.00436	7.76e-11	0.538	0.00652	3.11e-10	1.65e-10	0.867	8.64e-11	0.000133	0.0236
standard_common_with_RefSeq_dist-_fRMA									0.776	7.76e-11	0.00459	0.367	1.19e-10	6.64e-07	6.51e-08	7.76e-11	1.95e-08	8.19e-11
standard_ jetset_filtered_MAS5										0.708	7.76e-11	7.76e-11	7.76e-11	7.76e-11	8.19e-11	2.27e-10	7.76e-11	7.76e-11
standard_ jetset_filtered_RMA											0.781	0.00383	2.52e-10	1.13e-10	0.861	8.19e-11	0.000254	0.0236
standard_ jetset_filtered_fRMA												0.775	4.98e-10	2.67e-06	9.25e-10	7.76e-11	1.22e-07	7.76e-11
RefSeq_all_MAS5													0.759	9.63e-11	2.15e-10	9.63e-11	7.76e-11	7.76e-11
RefSeq_all_RMA														0.79	0.00873	7.76e-11	0.48	0.753
RefSeq_all_fRMA															0.782	7.76e-11	0.00202	4.84e-09
RefSeq_dist_MAS5																0.736	7.76e-11	7.76e-11
RefSeq_dist_RMA																	0.795	0.408
RefSeq_dist_fRMA																		0.801
