# Supplementary material for: Accurate Data Processing Improves the Reliability of Affymetrix Gene Expression Profiles from FFPE Samples
Source: PLoS One. 2014 Jan 29;9(1):e86511. doi: 10.1371/journal.pone.0086511 (PMC3906036; doi:10.1371/journal.pone.0086511)
Supplement: Table S2 — Mann-Whitney test of frozen-FFPE probesets correlations using different processing pipelines. (XLSX) [file pone.0086511.s006.xlsx]

## Sheet: probesets cor
Table S2 - Mann-Whitney test of frozen-FFPE probesets correlations using different processing pipelines
	standard_MAS5	standard_RMA	standard_fRMA	standard_common_with_RefSeq_all_MAS5	standard_common_with_RefSeq_all_RMA	standard_common_with_RefSeq_all_fRMA	standard_common_with_RefSeq_dist_MAS5	standard_common_with_RefSeq_dist_RMA	standard_common_with_RefSeq_dist-_fRMA	standard_ jetset_filtered_MAS5	standard_ jetset_filtered_RMA	standard_ jetset_filtered_fRMA	RefSeq_all_MAS5	RefSeq_all_RMA	RefSeq_all_fRMA	RefSeq_dist_MAS5	RefSeq_dist_RMA	RefSeq_dist_fRMA
standard_MAS5	0.116	0	0	1.97e-28	0	0	3.49e-14	0	0	1.67e-10	0	0	0	0	0	5.24e-70	0	0
standard_RMA		0.333	1.31e-13	0	6.74e-32	2.66e-65	0	3.34e-22	1.9e-42	0	9.56e-45	4.48e-77	2.83e-255	4.51e-189	9.98e-246	0	2.89e-07	2.49e-13
standard_fRMA			0.347	0	2.67e-07	1.08e-25	0	8.79e-06	3.93e-17	0	3.2e-18	2.67e-40	0	4.72e-133	1.55e-181	0	0.177	0.000442
standard_common_with_RefSeq_all_MAS5				0.135	0	0	0.255	0	0	0.0237	0	0	9.46e-218	0	0	5.09e-27	0	0
standard_common_with_RefSeq_all_RMA					0.359	1.15e-06	0	0.737	5.18e-05	0	1.87e-05	8.37e-18	0	7.69e-87	4.1e-124	0	0.131	0.587
standard_common_with_RefSeq_all_fRMA						0.371	0	0.000263	0.957	0	0.827	5.23e-06	0	4.27e-58	3.68e-89	0	8.35e-06	0.0149
standard_common_with_RefSeq_dist_MAS5							0.131	0	0	0.328	0	0	8.05e-179	0	0	7.79e-27	0	0
standard_common_with_RefSeq_dist_RMA								0.36	0.0013	0	0.000653	9.47e-13	7.3e-278	5.68e-65	4.65e-93	0	0.108	0.785
standard_common_with_RefSeq_dist-_fRMA									0.371	0	0.883	9.34e-05	0	5.61e-45	7.52e-69	0	3.24e-05	0.022
standard_ jetset_filtered_MAS5										0.129	0	0	2.08e-189	0	0	2.24e-30	0	0
standard_ jetset_filtered_RMA											0.37	0.000138	0	6.07e-45	1.01e-44	0	1.72e-05	0.0159
standard_ jetset_filtered_fRMA												0.384	0	6.31e-26	0	0	5.9e-13	8.2e-08
RefSeq_all_MAS5													0.228	0	0	8.46e-38	3e-156	6.13e-181
RefSeq_all_RMA														0.42	0.00134	0	8.31e-50	4.49e-40
RefSeq_all_fRMA															0.43	0	3.86e-69	1.06e-57
RefSeq_dist_MAS5																0.178	2.52e-247	8.83e-274
RefSeq_dist_RMA																	0.349	0.104
RefSeq_dist_fRMA																		0.359
