# Supplementary material for: Accurate Data Processing Improves the Reliability of Affymetrix Gene Expression Profiles from FFPE Samples
Source: PLoS One. 2014 Jan 29;9(1):e86511. doi: 10.1371/journal.pone.0086511 (PMC3906036; doi:10.1371/journal.pone.0086511)
Supplement: Table S3 — Main features of the datasets analyzed. (XLSX) [file pone.0086511.s007.xlsx]

## Sheet: Sheet1
Dataset	Platform	Tissue type	used FFN samples	used FFPE samples
GSE19246	Affymetrix HG-U133 Plus 2.0	DLBCL	56	56
GSE5460	Affymetrix HG-U133 Plus 2.0	Breast cancer	127	0
GSE38554	Affymetrix HG-U133 Plus 2.0	Breast cancer	0	44
